# Supplementary material for: T-2 Toxin Induces Apoptotic Cell Death and Protective Autophagy in Mouse Microglia BV2 Cells
Source: J Fungi (Basel). 2022 Jul 22;8(8):761. doi: 10.3390/jof8080761 (PMC9330824; doi:10.3390/jof8080761)
Supplement: Supplementary file 1 [file jof-08-00761-s001.zip]

Archive with 1 entries (1 files):
- jof-1622180-supplementary.pdf
